# Supplementary material for: New Cernotina caddisflies from the Ecuadorian Amazon (Trichoptera: Polycentropodidae)
Source: PeerJ. 2017 Oct 27;5:e3960. doi: 10.7717/peerj.3960 (PMC5661432; doi:10.7717/peerj.3960)
Supplement: File S1 [file peerj-05-3960-s001.zip]

Archive with 3 entries (2 files):
- New_Cernotina.kml
- __MACOSX/
- __MACOSX/._New_Cernotina.kml
