# Supplementary material for: New Cernotina caddisflies from the Ecuadorian Amazon (Trichoptera: Polycentropodidae)
Source: PeerJ. 2017 Oct 27;5:e3960. doi: 10.7717/peerj.3960 (PMC5661432; doi:10.7717/peerj.3960)
Supplement: File S1 [file peerj-05-3960-s001.zip › New_Cernotina.kml]

<?xml version="1.0" encoding="UTF-8"?>
<kml xmlns="http://www.opengis.net/kml/2.2" xmlns:gx="http://www.google.com/kml/ext/2.2">
 <Document>
  <name>SimpleMappr: Ralphs_file</name>
  <Style id="pushpin0">
   <IconStyle id="simplemapprstyle0">
    <scale>1.0</scale>
    <Icon>
     <href>http://maps.google.com/mapfiles/kml/pushpin/ylw-pushpin.png</href>
    </Icon>
   </IconStyle>
  </Style>
  <Style id="pushpin1">
   <IconStyle id="simplemapprstyle1">
    <scale>1.0</scale>
    <Icon>
     <href>http://maps.google.com/mapfiles/kml/pushpin/grn-pushpin.png</href>
    </Icon>
   </IconStyle>
  </Style>
  <Style id="pushpin2">
   <IconStyle id="simplemapprstyle2">
    <scale>1.0</scale>
    <Icon>
     <href>http://maps.google.com/mapfiles/kml/pushpin/red-pushpin.png</href>
    </Icon>
   </IconStyle>
  </Style>
  <Folder id="simplemapprfolder0">
   <name>Reserva de Biodiversidad Tiputini, Rio Tiputini</name>
   <Placemark id="simplemapprpin00">
    <name>Reserva de Biodiversidad Tiputini, Rio Tiputini</name>
    <description>-76.14938,-0.63831</description>
    <styleUrl>#pushpin0</styleUrl>
    <Point>
     <coordinates>-76.14938,-0.63831,0</coordinates>
    </Point>
   </Placemark>
  </Folder>
  <Folder id="simplemapprfolder1">
   <name>Reserva de Biodiversidad Tiputini, small stream,Harpia trail</name>
   <Placemark id="simplemapprpin10">
    <name>Reserva de Biodiversidad Tiputini, small stream,Harpia trail</name>
    <description>-76.14602,-0.63496</description>
    <styleUrl>#pushpin1</styleUrl>
    <Point>
     <coordinates>-76.14602,-0.63496,0</coordinates>
    </Point>
   </Placemark>
  </Folder>
  <Folder id="simplemapprfolder2">
   <name>Reserva de Biodiversidad Tiputini, river slough, Numa trail</name>
   <Placemark id="simplemapprpin20">
    <name>Reserva de Biodiversidad Tiputini, river slough, Numa trail</name>
    <description>-76.14836,-0.63954</description>
    <styleUrl>#pushpin2</styleUrl>
    <Point>
     <coordinates>-76.14836,-0.63954,0</coordinates>
    </Point>
   </Placemark>
  </Folder>
 </Document>
</kml>
